# Supplementary material for: Contribution of Pore-Connectivity to Permeation Performance of Silicalite-1 Membrane; Part I, Pore Volume and Effective Pore Size
Source: Membranes (Basel). 2021 May 24;11(6):382. doi: 10.3390/membranes11060382 (PMC8225034; doi:10.3390/membranes11060382)
Supplement: Supplementary file 1 [file membranes-11-00382-s001.zip]

Archive with 1 entries (1 files):
- membranes-1224424-supplementary.pdf
